# Supplementary material for: Evaluation and Comparison of the UV-LED Action Spectra for Photochemical Disinfection of Coliphages and Human Pathogenic Viruses
Source: Microorganisms. 2025 Dec 9;13(12):2798. doi: 10.3390/microorganisms13122798 (PMC12736174; doi:10.3390/microorganisms13122798)
Supplement: Supplementary file 1 [file microorganisms-13-02798-s001.zip]

Archive with 1 entries (1 files):
- microorganisms-4005570-supplementary.pdf
